# Supplementary material for: Overcoming Antibiotic Resistance: Playing the ‘Silver Nanobullet’ Card
Source: Materials (Basel). 2022 Jan 26;15(3):932. doi: 10.3390/ma15030932 (PMC8839980; doi:10.3390/ma15030932)
Supplement: Supplementary file 1 [file materials-15-00932-s001.zip]

Archive with 1 entries (1 files):
- materials-1551063-supplementary.pdf
